# Supplementary material for: Arabidopsis NAC Transcription Factor JUNGBRUNNEN1 Exerts Conserved Control Over Gibberellin and Brassinosteroid Metabolism and Signaling Genes in Tomato
Source: Front Plant Sci. 2017 Mar 7;8:214. doi: 10.3389/fpls.2017.00214 (PMC5339236; doi:10.3389/fpls.2017.00214)
Supplement: TABLE S1 — List of primers. [file Table_1.XLSX]

## Sheet: Sheet1
Supplementary Table 1
Primer sequences
Primers for qRT-PCR	Forward	Reverse
Solyc02g085360:SlDWF4-1	CGACCTCACGACTTTGATCC	TCCTGCACATAGACGTGGAC
Solyc04g080650:SlDWF4-2	GTCAAGACACCACAGCTAGTGC	AGGTTGTTAAGGGCCTTTGG
Solyc06g066820:SlGA3ox1-1	CGAAATTGGTGGACCATAGG	AAGCCGTACGGATGAAAGTG
Solyc03g119910:SlGA3ox1-2	CATCTGTTCGGCTTTGTGC	TATTAACCTACTTGGACGCCAC
Solyc11g011260:SlGAI	TCAAATGCGTTCAAACAAGC	CCACCCCAACATAAGACACC
Solyc01g009840:SlGAI-like	ACATTATCGCCCGTGAAGG	CCCTTGTTCCATCAACTTCC
Solyc07g043580:SlPIF4	AACCAGAATGCCAGAGTAAAGCTG	TTGGGCTGACTTGTTTCCTCCAG
GAPDH (Solyc04g009030)	ACTGGTGCTGCTAAGGCTGT	ACAAGGTCCACAACCGAGAC
AtJUB1 (At2g43000)	TTGGTGGGCTATGTTATGCA	TATCCTTTGGTTCCTATGTG
GAPDH (Solyc04g009030), 5´ cDNA end	TCTCTTCTTTTCGTCGCTCTTG	TTGCAACTTGGCAGTTGAATTA
GAPDH (Solyc04g009030), 3´ cDNA end	CTGCGAACTTCATTCAACAGC	GCTCCACCATCGATCAAAAC
Intron-specific primers (Solyc01g056340)	CGAAGCAAGCGTGAACAAAT	TGCGGAGATTAGGATGGACA
Primers for ChIP-qPCR	Forward	Reverse
Solyc02G085360:SlDWF4-1(I-II)	TTACGCCGTTCACTTCCTTC	CACATTCTCGTATTTAGTAAAACATCA
Solyc02G085360:SlDWF4-1(III)	CAGCATAGCGAGATCAGAAGG	TGAGACGGACGGAGTATTTCA
Solyc06G066820:SlGA3ox1-1	CAAAAAGGCAAAGTGGAAGAGG	TATATTTCTCTCCCCACCGGC
Solyc03G119910:SlGA3ox1-2	AGAAAACTAGCGTGGAAAGCA	AAGTGGGAGTTTGTGAGTTCG
Solyc11G011260:SlGAI(I-II)	CCGTACCATCTTCGTTTCAA	TGGTTAAACTTACCCACACCAA
Solyc11G011260:SlGAI(III)	TTCATTTACTAAAACTTGCCCATT	TGTCTGATGTATGATATTTAAGTTGGA
Solyc01G009840:SlGAI-like	TCCCAATTGAGGATGGCTCA	CACGACGTTGTGTTGCATTCTT
Solyc07G043580:SlPIF4(I-II)	CAGATCGTAATTTTCAAAACATGC	CAGCAAATACCAGTGGCTTTA
Solyc07G043580:SlPIF4(III)	TGTGTGCAGGTTTTTGGTTA	GACAAGCATGACATAACTCTTCAAA
Solyc01G090460 (Neg. control)	TCAAAGGATCAACATGTTGAG	GTAAATCAACACCTGGTTGTGC
Primers for other genes (qRT-PCR)	Forward	Reverse
Solyc01g108240.2.1 : REDOX RESPONSIVE TRANSCRIPTION FACTOR 1	ATTCTGGCGGGAATGTTCACAG	AGTTTATTGCACTGGGCTGTCC
Solyc03g026280.2.1 : DEHYDRATION RESPONSE ELEMENT B1A	TGCTACCTCCACCTCAATGTGC	TCATGTAGGCATCAGTTTCCACAC
Solyc05g012020.2.1 : MADS-box protein RIPENING INHIBITOR (RIN)	TCAAAGGCATTTGCTAGGTGAGG	TGACGTTCAAGCTGTTCCAAGTC
Solyc04g081000.2.1 : APETALA3	AGCAGCTAAGGAAGCTAAAGGATG	TTCTCCCATCCTCTGTCTGATCTC
Solyc11g011050.1.1 : MYB transcription factor	TGCTCAGCTTGGAAATAGGTGGTC	AGTGGAGAGTGGCTTGTGAGTG
Solyc06g050520.1.1 : Ethylene response factor H15 (SlERF.H15)	TGCACCGTTGCTTCTGGTTTCG	ACTGAGCTCAATGGTGTGTCAGC
Solyc05g056620.1.1 : Macrocalyx (mc) Myocyte-specific enhancer factor 2D	TCTCCTTCAAAGGAACCACAAGC	CATGCATGAGTTGGTTCTTTCTCG
Solyc01g090460.2.1 : HOMEOBOX-LEUCINE ZIPPER PROTEIN 3	CAGAACAGAAGGGCAAGGACTAAG	TCGCAGCAACGCTTCAAATACTC
Solyc02g093050.2.1 : WRKY15	TCAAAGGATCTCCACATCCAAGGG	ACATGTTTACGTGCTGGACACC
Solyc03g116890.2.1 : WRKY40	AAGGTTCAAAGAAGCGTGGAAGAC	TTGTAACAGGGCCTGCGGTATC
Solyc01g095630.2.1 : WRKY41	TCTGCAACACCAAACCATAACGC	TGTAGTGGTGCAGGAGGGAATG
Solyc04g051360.2.1 : Ethylene responsive transcription factor 2b	ACCCAGCCATTTCTCCGTATCG	AGGCTCCACTTCCGTAGAGGTATG
Solyc03g031450.2.1 : BHLH transcription factor-like protein	ACGGCAGAGAATTGAGACACCATC	GCAGTTATCCTGTCACCCAGTTTC
Solyc02g087840.2.1 : Homeobox-leucine zipper-like protein	ACAAGGAACTTCATTCCGAGCTG	CCTCCGCCTGATGATTCTCTCTTC
Solyc10g080960.1.1 : Myb-like Transcription factor	TGGACATGCTCCACAATTTCAGC	AACCTCAAACTGCCCGTTGGTC
Solyc01g008180.2.1 : DNA-binding protein	GCCTGAGATCCATGAATCCGGTTG	TGCTAAGGAAGTCGAACTCTCAGG
Solyc06g069850.2.1 : MYB DOMAIN PROTEIN 30	TATCTCCGGCCAGGGATCAAAC	CCATCGATTGCCAAGAAGAGCTTG
Solyc07g055710.2.1 : Heat stress transcription factor A3	TAACAGAGACGCCTGGTTGCAC	TCACGCGTTGATTCGTTTATCCC
Solyc08g021820.2.1 : Auxin responsive protein	GGAATGGCCAACCAAATGAAGATG	TGGTGGCCAACCAAGAAGTTTG
Solyc02g037550.2.1 : Auxin efflux carrier family protein	TGAGGCTCCATTGCATGTCATC	TGGCTGGTATTGCAGCTTCTCC
Solyc02g082450.2.1 : Auxin efflux carrier family protein	TGGAACCATTCCATGCATCACTC	TCTGCCTTCCTCAATCCTTGTGTG
Solyc11g069570.1.1 : Cytokinin riboside	GTCGACATGTCCTTGGAGTCATTC	TGCTTTAACCTCTCCCACTGTTTC
Solyc06g082030.2.1 : Gibberellin 2-beta-dioxygenase 7	ACAACCACACCCTGCAATGGATG	AGCCAACCTACAAAGCTCCTTACC
Solyc10g084150.1.1 : Cytokinin riboside monophosphate phosphoribohydrolase	TGAGCTTGGCAAAGAATTGGTGTC	AGCTTGTGAAACCAAGCCCATAAG
Solyc08g081550.2.1 : 1-Aminocyclopropane-1-carboxylate synthase	TGCCAGAGTTTAGACAAGCAGTTG	GCATCACCAGGATCAGCCAAAC
Solyc02g036350.2.1 : 1-Aminocyclopropane-1-carboxylate oxidase	AGTGTGGAGCACAGGGTGATTG	CCGGATTGTAGAACGAAGCCAAGG
Solyc07g026650.2.1 : 1-Aminocyclopropane-1-carboxylate oxidase	CAAGGTCTCTCGAAGGAACTTTGC	TTCGCTAGGCCAAGGTTCTCAC
Solyc11g072110.1.1 : 1-Aminocyclopropane-1-carboxylate oxidase	TTGGCCTCCTCAAACAAGGAATC	AGCCATAGTTCCCATCAAGAGAGG
Solyc12g056580.1.1 : CELLULOSE SYNTHASE A9	ATGGGTTCCCATTCAGCGAGAG	GGCTTCCCTTCTTTCTCATACCTC
Solyc06g051960.2.1 : Pectinesterase family protein	CATTCCATACCGCGTCTTTCGC	AGAGCTACCGCTTGATGCTTGC
Solyc11g005150.1.1 : LEUCINE-RICH REPEAT/EXTENSIN 2	TGAGCCACCACCTACTTACAAGC	TCATACGACGGTGTTGGTGGTG
Solyc06g051800.2.1 : EXPANSIN A4	CTGCCCACCAAATTACGCGTTG	TGGGATCCTGCGATAAGTTACAGG
Solyc06g076220.2.1 : Expansin18	ACGCTTCTGGTACTATGGGTGGAG	CGCTGTGCTAAGTGCTCCATTG
Solyc02g088100.2.1 : Expansin	TATGGGTGGTGCTTGTGGTTACG	TCAACGCAGCAGTGTTCGTTCC
Solyc05g007830.2.1 : Expansin12	ACAATGGGTTGAGCTGTGGTTC	AACCAGGCAAACACCCTTGTC
Solyc01g006300.2.1 : Peroxidase	TGAAATTGGAGTTGCCTTGGTTGG	TCAAGGCTTTCAAATGGAGTTGGG
Solyc02g094180.2.1 : Peroxidase 1	CCTTGCAGGAGATGGCTTTGAC	TGCCAGCACCACAACATCTC
Solyc03g080150.2.1 : Peroxidase 1	GGCCTTGTTCGCATGCATTTCC	TCAGCACTGATCCATCACAACCTC
Solyc06g076630.2.1 : Peroxidase	CAAGGGATGCTGTCTTCTTTGCTG	GTGGGAGGAGGTAGATTGATTGTG
Solyc01g105070.2.1 : Peroxidase	CTCGTGATTCCGTTCTCGTGAC	GCGCTTGAAACTCGTCCATCTC
Solyc06g054260.1.1 : Photosystem I subunit D-2	GGCAACTCAAGCTTCCCTCTTCAC	TTGTTTCCATGGAGCGGTGGTG
Solyc09g014520.2.1 : Chlorophyll a-b binding protein	TGGCAAGATGCCGGAAAGGTTG	AATGGAGAATGGGAGTGGTTGCC
Solyc10g006230.2.1 : Chlorophyll a-b binding protein 7	CGGTTTCGATCCTCTTGGTCTAGC	ACAAGTTCTGCCTGTTGGTTCC
Solyc12g006140.1.1 : Chlorophyll a/b-binding protein precursor	GCATTTGCTGGCCAAACAGCAC	ACACGTCCACCTTCAAAGCTACC
Solyc12g011450.1.1 : Chlorophyll a-b binding protein 13	GCTCTGCCAGATTCACCATGAG	AGCGGATAAACCAGCAGTGTCC
Solyc05g052240.2.1 : Chalcone-flavonone isomerase	AGGCTATTGTGAATGCTCCAGTTG	TAGCACTCTCTAGCTGCACACC
Solyc12g005350.1.1 : Dihydroflavonol-4-reductase	GCTCAGAGTTGGGCATTGTCTG	CGCCTCTCTGCATCAAGGTAAG
Solyc03g080180.2.1 : Flavone 3'-O-methyltransferase 1	ACCCTGGCGTTGAACACATTGG	ATAGCATCCGCTTTCGGCACAC
Solyc05g047530.2.1 : CINNAMATE-4-HYDROXYLASE	AGGAGGGCAGTTTAGCTTGCAC	GCAGCAACAGGCTTGAACACAAC
Solyc10g038080.1.1 : Shikimate dehydrogenase	AGTCGATCCATTGGCTGAGTCC	ATCGCAAGGCCTCCGTATGATG
Solyc08g062450.1.1 : HEAT SHOCK PROTEIN 17.6A	ACACCACTCTTCCACACTCTCC	TGGTGCATTGACAGACTTGTCG
Solyc01g109130.2.1 : Proteasome assembly chaperone 2	ACAGAGGTCTCCGATTGTTAAGGG	CCCAAACTCCAAGCTAGAGAGCAC
Solyc11g066100.1.1 : Heat shock protein 70	ATTGAGGATGCCATTGACGAAGC	ATCGGCCTCTGCAAGTTGGTTG
Solyc01g067460.1.1 : Glutaredoxin family protein	ATTGAAGCTGCCCTCTCTAGGC	TCACCACCGATGAACACTGCTG
Solyc09g011590.2.1 : Glutathione S-transferase-like protein	GGCAAGCCCATTTGTGAGTCTATG	AAGGGCCTTCAAATGCCTCATC
Solyc01g104400.2.1 : Blue copper protein	AGGGCTGGTGATGTTCTTACATTC	CCTTTATTCACCGCCACCACATTG
Solyc07g054210.2.1 : Oxidoreductase/ protochlorophyllide reductase	TAGTGTGGGCACCAACCATCTC	TGTGTTTCCTGTTATGGAGCCAAC
Solyc08g068730.1.1 : GCN5-related N-acetyltransferase	CGGGCCATCTGTTCTTCTACTTG	CAGGCTTGAACCCTTCGTCTGTAG
Solyc01g095140.2.1 : LEA14 (LATE EMBRYOGENESIS ABUNDANT 14	ACTCTGTTCCTGTACCCATCATGC	TAACCCTGCCGGAGCATTTGAG
Solyc01g102330.2.1 : Acetyl xylan esterase A	TGGAGAGATTCTTCAACCATGTGC	GCTGTTGCAATTCCCACCTGAATC
