# Supplementary material for: Arabidopsis NAC Transcription Factor JUNGBRUNNEN1 Exerts Conserved Control Over Gibberellin and Brassinosteroid Metabolism and Signaling Genes in Tomato
Source: Front Plant Sci. 2017 Mar 7;8:214. doi: 10.3389/fpls.2017.00214 (PMC5339236; doi:10.3389/fpls.2017.00214)
Supplement: TABLE S4 — Primary metabolites. [file Table_4.XLS]

## Sheet: Sheet1
Supplementary Table 4
Primary Metabolites
	AtJUB1-OX/WT	AtJUB1-OX/WT	AtJUB1-OX/WT		MG	MG	B	B	B+7	B+7
	MG	B	B+7		SE	t-test	SE	t-test	SE	t-test
Alanine	2.42625	1.5228	2.48301		0.0557676	0.000468209	0.0103105	4.82252e-05	0.0515067	1.02545e-06
Valine	4.29627	2.01882	4.52547		0.0604453	2.60894e-05	0.00851315	1.63019e-06	0.0146695	3.55139e-07
Isoleucine	3.80658	1.7658	5.67609		0.0341974	2.67888e-05	0.01088	6.11139e-06	0.0336008	7.70336e-07
Glycine	2.88012	2.6595	4.75087		0.0162143	3.50283e-05	0.00514096	8.86896e-07	0.0123695	1.40422e-06
Proline	7.03878	6.11603	11.6279		0.0122304	1.60742e-06	0.00477593	8.93928e-08	0.0306691	3.40063e-07
Threonine	3.84449	2.19478	4.5318		0.0184361	7.73073e-06	0.00938882	1.52132e-06	0.0142398	8.08438e-08
Alanine, beta	10.8817	9.85939	13.8406		0.0123371	0.000151703	0.00227889	2.08569e-07	0.00272739	9.71574e-08
Serine	4.52296	3.11541	5.33849		0.0011209	0.0159499	0.000319724	7.81963e-06	0.0010317	5.34971e-06
Cysteine	1.65951	1.72656	2.72122		0.000900608	0.115567	0.00112158	0.103717	0.000976489	0.00572285
Methionine	3.55228	1.55278	3.77934		0.00345871	4.1013e-05	0.00218398	3.81763e-05	0.00398364	1.29521e-06
Glutamine	3.2462	3.28075	3.90699		0.00983673	0.00114335	0.0169466	0.00220384	0.0113853	0.00043783
Phenylalanine	2.64609	1.78979	7.20096		0.00302949	2.56885e-06	0.00287133	1.28874e-06	0.0117573	2.05441e-07
Asparagine	3.16962	1.86771	4.0401		0.00644803	7.17101e-07	0.0154034	0.000233185	0.0184601	2.11375e-05
Ornithine	1.44634	2.1001	5.30083		0.00121091	0.0628614	0.00155375	0.000356525	0.00221859	2.71903e-07
Arginine	1.47399	1.7588	2.40397		0.000960844	0.00615873	0.000943722	5.81779e-05	0.00103857	4.85527e-07
Lysine	2.0092	2.05565	4.35932		0.00365531	0.000476718	0.00556358	5.40987e-06	0.0209912	4.33994e-07
Tyrosine	1.34203	0.461318	2.09376		0.0388535	0.0692423	0.00712865	9.40302e-05	0.00933916	7.57659e-06
Tryptophan	2.46676	1.82572	1.69153		0.00455461	0.0212232	0.000754553	0.00107316	0.00105703	0.00023804
Glyceric acid	1.39322	0.201301	0.667444		0.000179681	0.0111955	8.74671e-05	2.72875e-08	0.00051695	0.00206617
Succinic acid	0.788208	0.435895	0.246999		8.6378e-05	0.00515954	1.12563e-05	0.000777285	8.90708e-05	3.07354e-09
Malic acid	1.28828	1.23656	2.12038		0.10107	0.118787	0.135222	0.062079	0.0154997	4.7985e-07
Aspartic acid	4.68642	3.79797	4.79976		0.0211287	1.00923e-07	0.0353281	1.798e-07	0.117851	1.99558e-07
Pyroglutamic acid	2.73825	2.82179	3.63448		0.184793	2.87229e-06	0.316234	8.60129e-07	0.620623	2.59228e-06
Dehydroascorbic acid	2.24811	3.66933	3.19903		0.000619087	5.83387e-05	0.00649171	0.000592175	0.00499365	4.93333e-05
Galactonic acid/ Gluconic acid	3.07057	2.1079	3.84921		0.000141714	4.46059e-07	0.00109421	3.26485e-06	0.00163923	1.54695e-07
Saccharic acid	1.70681	0.543876	1.25488		0.00140405	0.00184679	0.000667258	2.5112e-05	0.00102648	0.00583652
Quinic acid_ 3-caffeoyl-cis	1.77253	3.1547	0.434604		0.00659173	0.192731	0.00319365	0.000406017	0.000394025	0.000783805
Quinic acid_ 3-caffeoyl-trans	1.71938	3.12629	0.418196		0.00322575	0.028429	0.000795494	2.27453e-07	0.000168454	4.26848e-07
Glutamic acid	2.66448	8.96368	12.0231		0.0289306	0.000120254	0.105066	1.47934e-06	0.324445	3.58651e-09
Citric acid	1.50683	1.82659	3.43749		0.677401	0.0107058	1.08291	0.00122462	1.33388	0.000452558
Xylose	2.00777	1.55451	1.08114		0.00280094	0.00010448	0.00491537	7.79482e-05	0.00586745	0.14889
Rhamnose	1.47313	1.51563	1.53922		0.00124851	0.00440689	0.000477868	5.785e-05	0.00312303	0.000470314
Fucose	1.78009	1.42761	1.17639		0.00270092	0.000285067	0.00123024	5.99225e-06	0.0034117	0.013559
Sucrose	1.64503	1.94623	1.19889		0.229029	0.000998174	0.112606	1.21382e-05	0.186466	0.0167665
Maltose	1.89323	5.08748	4.67134		0.0114941	0.0753169	0.00443943	2.64558e-06	0.00594631	9.20343e-08
Trehalose, alpha alpha	2.02501	2.32467	6.76018		0.0020377	0.0339004	0.000621234	0.000174918	0.000830941	7.54153e-09
Raffinose	1.05907	1.47527	0.382563		0.000656585	0.769804	0.000299747	0.0117616	0.000368914	2.11832e-05
Fructose	1.21451	1.48128	1.32673		12.765	0.0209288	11.2332	0.00160324	4.3057	1.44015e-05
Glucose	1.28168	1.64879	1.68069		1.66161	0.00969865	0.912125	0.000142768	0.83217	1.68353e-06
Glycerol	0.981084	0.687303	0.879522		0.00887751	0.939034	0.00283415	0.179061	0.00826157	0.409787
Phosphoric acid	3.23857	2.39405	2.76941		0.25294	1.13805e-05	0.201775	2.74697e-05	0.225018	1.40636e-05
Urea	2.26306	0.413251	0.801383		0.00501148	0.0491507	0.00171099	0.0185239	0.00462987	0.554725
Nicotinic acid	1.64352	1.03333	0.897831		0.00300214	0.0814585	0.000811035	0.670641	0.000804168	0.240873
GABA	3.95949	8.43826	34.5427		0.304599	1.20417e-07	0.223076	2.95999e-08	0.284989	1.66215e-08
Nicotinamide	1.48607	1.90903	2.08237		0.000203421	0.0215233	0.000121723	7.98186e-05	0.000404147	5.53562e-05
Putrescine	0.474847	2.15269	2.10355		0.00194503	0.000344925	0.00940088	3.80147e-07	0.021027	7.60771e-06
Glutaric acid, 2-ox	1.95648	1.02497	1.86109		0.00029343	0.000328929	0.000479149	0.839993	0.000609277	0.000135573
Glycerol-3-phosphate	2.273	2.69392	3.02981		0.000464118	0.0008512	0.000280992	1.52991e-05	0.00014975	8.27545e-07
Tyramine	0.108663	0.114254	0.531574		0	#DIV/0!	0.00091996	9.03175e-08	0.00101796	2.27252e-05
Inositol, myo	4.79686	4.24069	2.54563		0.0161203	6.77646e-10	0.0341007	2.22065e-07	0.0118644	1.60704e-09
Fructose-6-phosphate	2.00559	2.20297	1.70688		0.00345339	0.142272	0.000825574	0.0129527	0.000456399	6.38112e-05
Glucose-6-phosphate	1.89071	1.7749	1.32438		0.000948421	0.0173249	0.0003557	0.00308255	0.000342584	0.0161895
Galactinol	0.820958	0.51695	0.15183		0.000744757	0.411952	0	#DIV/0!	0.000274794	1.23333e-06
